# Supplementary material for: Epidemiology of Injuries during Judo Tournaments
Source: Transl Sports Med. 2023 Feb 18;2023:2713614. doi: 10.1155/2023/2713614 (PMC11022761; doi:10.1155/2023/2713614)
Supplement: Supplementary Materials — Supplementary Appendix A. Modified Appraisal Tool for Cross-Sectional Studies (AXIS). Supplementary Appendix B. The colour-coded table with the risk of bias assessments per question. Supplementary Appendix C. Distribution (in percentages %) between injured men and women during judo tournaments. Supplementary Appendix D. Injury incidence proportions for different age groups. Supplementary Appendix E. Distribution (in IR per 1000 AEs∗) of injuries across weight categories. [file 2713614.f1.zip]

Archive with 5 entries (5 files):
- Supplementary Appendix A. v20220901.pdf
- Supplementary Appendix B. v20221229.pdf
- Supplementary Appendix C. v20221229.pdf
- Supplementary Appendix D. v20221229.pdf
- Supplementary Appendix E. v20220901.pdf
